# Supplementary material for: Experimental evidence of new tetragonal polymorphs of silicon formed through ultrafast laser-induced confined microexplosion
Source: Nat Commun. 2015 Jun 29;6:7555. doi: 10.1038/ncomms8555 (PMC4491821; doi:10.1038/ncomms8555)
Supplement: Supplementary Data 2 — cif file for st128-Si crystal structure [file ncomms8555-s9.cif]

data_Suppl-Fig1b_st12-Si
_audit_creation_method         'generated by CrystalMaker 8.7.4'
_publ_section_comment
;
    Converted by XX2shx - Keith Refson
;
_cell_length_a                   5.6784(0)
_cell_length_b                   5.6784(0)
_cell_length_c                   6.8254(0)
_cell_angle_alpha               90.0000(0)
_cell_angle_beta                90.0000(0)
_cell_angle_gamma               90.0000(0)

_symmetry_space_group_name_H-M     'P 1 1 2'
_symmetry_Int_Tables_number         3
_symmetry_cell_setting             monoclinic
loop_
_symmetry_equiv_pos_as_xyz
'+x,+y,+z'

loop_
_atom_site_label
_atom_site_type_symbol
_atom_site_occupancy
_atom_site_fract_x
_atom_site_fract_y
_atom_site_fract_z
    Si    Si 1.0000      0.5808    0.4192    0.7500
    Si    Si 1.0000      0.1655    0.3719    0.7586
    Si    Si 1.0000      0.8719    0.3345    0.5086
    Si    Si 1.0000      0.1281    0.6655    0.0086
    Si    Si 1.0000      0.6655    0.1281    0.9914
    Si    Si 1.0000      0.3345    0.8719    0.4914
    Si    Si 1.0000      0.6281    0.8345    0.7414
    Si    Si 1.0000      0.3719    0.1655    0.2414
    Si    Si 1.0000      0.0808    0.0808    0.0000
    Si    Si 1.0000      0.9192    0.9192    0.5000
    Si    Si 1.0000      0.4192    0.5808    0.2500
    Si    Si 1.0000      0.8345    0.6281    0.2586
