# Supplementary material for: Experimental evidence of new tetragonal polymorphs of silicon formed through ultrafast laser-induced confined microexplosion
Source: Nat Commun. 2015 Jun 29;6:7555. doi: 10.1038/ncomms8555 (PMC4491821; doi:10.1038/ncomms8555)
Supplement: Supplementary Data 3 — cif file for t32-Si crystal structure [file ncomms8555-s10.cif]

data_Suppl-Fig1c_t32-Si
_audit_creation_method         'generated by CrystalMaker 8.7.4'
_publ_section_comment
;
    Converted by XX2shx - Keith Refson
;
_cell_length_a                   9.4085(0)
_cell_length_b                   9.4085(0)
_cell_length_c                   6.6458(0)
_cell_angle_alpha               90.0000(0)
_cell_angle_beta                90.0000(0)
_cell_angle_gamma               90.0000(0)

_symmetry_space_group_name_H-M     'P 1 1 2'
_symmetry_Int_Tables_number         3
_symmetry_cell_setting             monoclinic
loop_
_symmetry_equiv_pos_as_xyz
'+x,+y,+z'

loop_
_atom_site_label
_atom_site_type_symbol
_atom_site_occupancy
_atom_site_fract_x
_atom_site_fract_y
_atom_site_fract_z
    Si    Si 1.0000      0.5205    0.3749    0.7691
    Si    Si 1.0000      0.3721    0.2719    0.0241
    Si    Si 1.0000      0.0235    0.3758    0.2784
    Si    Si 1.0000      0.8749    0.0205    0.2691
    Si    Si 1.0000      0.2710    0.8788    0.0174
    Si    Si 1.0000      0.6279    0.7281    0.0241
    Si    Si 1.0000      0.9765    0.6242    0.2784
    Si    Si 1.0000      0.1251    0.9795    0.2691
    Si    Si 1.0000      0.1212    0.2710    0.9826
    Si    Si 1.0000      0.2719    0.6279    0.9759
    Si    Si 1.0000      0.3758    0.9765    0.7216
    Si    Si 1.0000      0.0205    0.1251    0.7309
    Si    Si 1.0000      0.8788    0.7290    0.9826
    Si    Si 1.0000      0.7281    0.3721    0.9759
    Si    Si 1.0000      0.6242    0.0235    0.7216
    Si    Si 1.0000      0.9795    0.8749    0.7309
    Si    Si 1.0000      0.7710    0.6212    0.4826
    Si    Si 1.0000      0.1279    0.7719    0.4759
    Si    Si 1.0000      0.4765    0.8758    0.2216
    Si    Si 1.0000      0.6251    0.5205    0.2309
    Si    Si 1.0000      0.2290    0.3788    0.4826
    Si    Si 1.0000      0.8721    0.2281    0.4759
    Si    Si 1.0000      0.5235    0.1242    0.2216
    Si    Si 1.0000      0.3749    0.4795    0.2309
    Si    Si 1.0000      0.3788    0.7710    0.5174
    Si    Si 1.0000      0.2281    0.1279    0.5241
    Si    Si 1.0000      0.1242    0.4765    0.7784
    Si    Si 1.0000      0.4795    0.6251    0.7691
    Si    Si 1.0000      0.6212    0.2290    0.5174
    Si    Si 1.0000      0.7719    0.8721    0.5241
    Si    Si 1.0000      0.8758    0.5235    0.7784
    Si    Si 1.0000      0.7290    0.1212    0.0174
