# Supplementary material for: Experimental evidence of new tetragonal polymorphs of silicon formed through ultrafast laser-induced confined microexplosion
Source: Nat Commun. 2015 Jun 29;6:7555. doi: 10.1038/ncomms8555 (PMC4491821; doi:10.1038/ncomms8555)
Supplement: Supplementary Data 4 — cif file for t32*-Si crystal structure [file ncomms8555-s11.cif]

data_Suppl-Fig1d_t32*-Si
_audit_creation_method         'generated by CrystalMaker 8.7.4'
_publ_section_comment
;
    Converted by XX2shx - Keith Refson
;
_cell_length_a                   9.4027(0)
_cell_length_b                   9.4027(0)
_cell_length_c                   6.6554(0)
_cell_angle_alpha               90.0000(0)
_cell_angle_beta                90.0000(0)
_cell_angle_gamma               90.0000(0)

_symmetry_space_group_name_H-M     'P 1 1 2'
_symmetry_Int_Tables_number         3
_symmetry_cell_setting             monoclinic
loop_
_symmetry_equiv_pos_as_xyz
'+x,+y,+z'

loop_
_atom_site_label
_atom_site_type_symbol
_atom_site_occupancy
_atom_site_fract_x
_atom_site_fract_y
_atom_site_fract_z
    Si    Si 1.0000      0.3759    0.5233    0.1003
    Si    Si 1.0000      0.2710    0.6288    0.6032
    Si    Si 1.0000      0.8785    0.2716    0.8506
    Si    Si 1.0000      0.4767    0.6241    0.3997
    Si    Si 1.0000      0.5206    0.1256    0.8557
    Si    Si 1.0000      0.7290    0.3712    0.1032
    Si    Si 1.0000      0.1215    0.7284    0.3506
    Si    Si 1.0000      0.5233    0.3759    0.8997
    Si    Si 1.0000      0.6256    0.9794    0.1057
    Si    Si 1.0000      0.8712    0.7710    0.3532
    Si    Si 1.0000      0.2284    0.3785    0.6006
    Si    Si 1.0000      0.8759    0.9767    0.1497
    Si    Si 1.0000      0.3744    0.0206    0.6057
    Si    Si 1.0000      0.1288    0.2290    0.8532
    Si    Si 1.0000      0.7716    0.6215    0.1006
    Si    Si 1.0000      0.1241    0.0233    0.6497
    Si    Si 1.0000      0.0206    0.3744    0.3943
    Si    Si 1.0000      0.2290    0.1288    0.1468
    Si    Si 1.0000      0.6215    0.7716    0.8994
    Si    Si 1.0000      0.0233    0.1241    0.3503
    Si    Si 1.0000      0.9794    0.6256    0.8943
    Si    Si 1.0000      0.7710    0.8712    0.6468
    Si    Si 1.0000      0.3785    0.2284    0.3994
    Si    Si 1.0000      0.9767    0.8759    0.8503
    Si    Si 1.0000      0.8744    0.4794    0.6443
    Si    Si 1.0000      0.6288    0.2710    0.3968
    Si    Si 1.0000      0.2716    0.8785    0.1494
    Si    Si 1.0000      0.6241    0.4767    0.6003
    Si    Si 1.0000      0.1256    0.5206    0.1443
    Si    Si 1.0000      0.3712    0.7290    0.8968
    Si    Si 1.0000      0.7284    0.1215    0.6494
    Si    Si 1.0000      0.4794    0.8744    0.3557
