# Supplementary material for: Experimental evidence of new tetragonal polymorphs of silicon formed through ultrafast laser-induced confined microexplosion
Source: Nat Commun. 2015 Jun 29;6:7555. doi: 10.1038/ncomms8555 (PMC4491821; doi:10.1038/ncomms8555)
Supplement: Supplementary Data 5 — cif file for m32-Si crystal structure [file ncomms8555-s12.cif]

data_Suppl-Fig1e_m32-Si
_audit_creation_method         'generated by CrystalMaker 8.7.4'
_publ_section_comment
;
    Converted by XX2shx - Keith Refson
;
_cell_length_a                   5.7633(0)
_cell_length_b                   9.3211(0)
_cell_length_c                  11.0391(0)
_cell_angle_alpha               90.0000(0)
_cell_angle_beta                79.9767(0)
_cell_angle_gamma               90.0000(0)

_symmetry_space_group_name_H-M     'P 1 1 2'
_symmetry_Int_Tables_number         3
_symmetry_cell_setting             monoclinic
loop_
_symmetry_equiv_pos_as_xyz
'+x,+y,+z'

loop_
_atom_site_label
_atom_site_type_symbol
_atom_site_occupancy
_atom_site_fract_x
_atom_site_fract_y
_atom_site_fract_z
    Si    Si 1.0000      0.6398    0.5092    0.8549
    Si    Si 1.0000      0.1711    0.6432    0.6684
    Si    Si 1.0000      0.9150    0.2596    0.1286
    Si    Si 1.0000      0.6780    0.6447    0.1684
    Si    Si 1.0000      0.0818    0.6407    0.0698
    Si    Si 1.0000      0.1561    0.9909    0.8510
    Si    Si 1.0000      0.3261    0.2621    0.6288
    Si    Si 1.0000      0.6398    0.9908    0.3549
    Si    Si 1.0000      0.4282    0.1409    0.9284
    Si    Si 1.0000      0.8289    0.1432    0.8316
    Si    Si 1.0000      0.0850    0.7596    0.3714
    Si    Si 1.0000      0.3220    0.1447    0.3316
    Si    Si 1.0000      0.9182    0.1407    0.4302
    Si    Si 1.0000      0.8439    0.4909    0.6490
    Si    Si 1.0000      0.6739    0.7621    0.8712
    Si    Si 1.0000      0.3602    0.4908    0.1451
    Si    Si 1.0000      0.4282    0.3591    0.4284
    Si    Si 1.0000      0.8289    0.3568    0.3316
    Si    Si 1.0000      0.0850    0.7404    0.8714
    Si    Si 1.0000      0.3220    0.3553    0.8316
    Si    Si 1.0000      0.9182    0.3593    0.9302
    Si    Si 1.0000      0.8439    0.0091    0.1490
    Si    Si 1.0000      0.6739    0.7379    0.3712
    Si    Si 1.0000      0.3602    0.0092    0.6451
    Si    Si 1.0000      0.5718    0.8591    0.0716
    Si    Si 1.0000      0.1711    0.8568    0.1684
    Si    Si 1.0000      0.9150    0.2404    0.6286
    Si    Si 1.0000      0.6780    0.8553    0.6684
    Si    Si 1.0000      0.0818    0.8593    0.5698
    Si    Si 1.0000      0.1561    0.5091    0.3510
    Si    Si 1.0000      0.3261    0.2379    0.1288
    Si    Si 1.0000      0.5718    0.6409    0.5716
