# Supplementary material for: Experimental evidence of new tetragonal polymorphs of silicon formed through ultrafast laser-induced confined microexplosion
Source: Nat Commun. 2015 Jun 29;6:7555. doi: 10.1038/ncomms8555 (PMC4491821; doi:10.1038/ncomms8555)
Supplement: Supplementary Data 6 — cif file for m32*-Si crystal structure [file ncomms8555-s13.cif]

data_Suppl-Fig1f_m32*-Si
_audit_creation_method         'generated by CrystalMaker 8.7.4'
_publ_section_comment
;
    Converted by XX2shx - Keith Refson
;
_cell_length_a                   9.3898(0)
_cell_length_b                   6.6258(0)
_cell_length_c                  13.3049(0)
_cell_angle_alpha               90.0000(0)
_cell_angle_beta               134.8125(0)
_cell_angle_gamma               90.0000(0)

_symmetry_space_group_name_H-M     'P 1 1 2'
_symmetry_Int_Tables_number         3
_symmetry_cell_setting             monoclinic
loop_
_symmetry_equiv_pos_as_xyz
'+x,+y,+z'

loop_
_atom_site_label
_atom_site_type_symbol
_atom_site_occupancy
_atom_site_fract_x
_atom_site_fract_y
_atom_site_fract_z
    Si    Si 1.0000      0.8544    0.3589    0.1244
    Si    Si 1.0000      0.1015    0.0972    0.6241
    Si    Si 1.0000      0.6509    0.0605    0.0266
    Si    Si 1.0000      0.3501    0.0660    0.4747
    Si    Si 1.0000      0.3987    0.8165    0.6257
    Si    Si 1.0000      0.6445    0.5507    0.1250
    Si    Si 1.0000      0.6538    0.3466    0.7747
    Si    Si 1.0000      0.6456    0.8589    0.8756
    Si    Si 1.0000      0.8543    0.8485    0.7250
    Si    Si 1.0000      0.6015    0.5972    0.6241
    Si    Si 1.0000      0.1509    0.5605    0.0266
    Si    Si 1.0000      0.8501    0.5660    0.4747
    Si    Si 1.0000      0.8987    0.3165    0.6257
    Si    Si 1.0000      0.1445    0.0507    0.1250
    Si    Si 1.0000      0.1538    0.8466    0.7747
    Si    Si 1.0000      0.1456    0.3589    0.8756
    Si    Si 1.0000      0.6457    0.3485    0.2750
    Si    Si 1.0000      0.8985    0.0972    0.3759
    Si    Si 1.0000      0.3491    0.0605    0.9734
    Si    Si 1.0000      0.6499    0.0660    0.5253
    Si    Si 1.0000      0.6013    0.8165    0.3743
    Si    Si 1.0000      0.3555    0.5507    0.8750
    Si    Si 1.0000      0.3462    0.3466    0.2253
    Si    Si 1.0000      0.3544    0.8589    0.1244
    Si    Si 1.0000      0.1457    0.8485    0.2750
    Si    Si 1.0000      0.3985    0.5972    0.3759
    Si    Si 1.0000      0.8491    0.5605    0.9734
    Si    Si 1.0000      0.1499    0.5660    0.5253
    Si    Si 1.0000      0.1013    0.3165    0.3743
    Si    Si 1.0000      0.8555    0.0507    0.8750
    Si    Si 1.0000      0.8462    0.8466    0.2253
    Si    Si 1.0000      0.3543    0.3485    0.7250
